# Supplementary material for: Ethosomes and Transethosomes for Mangiferin Transdermal Delivery
Source: Antioxidants (Basel). 2021 May 12;10(5):768. doi: 10.3390/antiox10050768 (PMC8150765; doi:10.3390/antiox10050768)
Supplement: Supplementary file 1 [file antioxidants-10-00768-s001.zip]

Archive with 1 entries (1 files):
- antioxidants-1221109-supplementary.pdf
